# Supplementary material for: Alcohol Consumption Is Associated with Poor Prognosis in Obese Patients with COVID-19: A Mendelian Randomization Study Using UK Biobank
Source: Nutrients. 2021 May 10;13(5):1592. doi: 10.3390/nu13051592 (PMC8152000; doi:10.3390/nu13051592)
Supplement: Supplementary file 1 [file nutrients-13-01592-s001.zip]

Archive with 1 entries (1 files):
- nutrients-1196361-supplementary.pdf
